# Supplementary material for: Nutritional Status and Cardiovascular Health in Female Adolescent Elite-Level Artistic Gymnasts and Swimmers: A Cross-Sectional Study of 31 Athletes
Source: J Nutr Metab. 2021 Jan 12;2021:8810548. doi: 10.1155/2021/8810548 (PMC7815399; doi:10.1155/2021/8810548)
Supplement: Supplementary Materials — Table 1S. Dietary intake from foods and supplements among elite-level artistic gymnasts and swimmers. Table 2S. Dietary intake status among elite-level artistic gymnasts and swimmers per kcal/FFM/day (for energy) and per kg BM/day (for macro- and micronutrients). [file 8810548.f1.zip]

Archive with 2 entries (2 files):
- 8810548.f1/TABLE 1S (3).docx
- 8810548.f1/TABLE 2S (3).docx
